# Supplementary material for: Palmitoylation targets the calcineurin phosphatase to the phosphatidylinositol 4-kinase complex at the plasma membrane
Source: Nat Commun. 2021 Oct 18;12:6064. doi: 10.1038/s41467-021-26326-4 (PMC8523714; doi:10.1038/s41467-021-26326-4)
Supplement: Supplementary file 6 — Source Data [file 41467_2021_26326_MOESM6_ESM.zip]

Archive with 2 entries (2 files):
- UlenginTalkish_SourceData.xlsx
- __MACOSX/._UlenginTalkish_SourceData.xlsx
